# Supplementary material for: Assembly of the Candida albicans genome into sixteen supercontigs aligned on the eight chromosomes
Source: Genome Biol. 2007 Apr 9;8(4):R52. doi: 10.1186/gb-2007-8-4-r52 (PMC1896002; doi:10.1186/gb-2007-8-4-r52)
Supplement: Additional data file 2 — Oligonucleotides in the PCR reactions whose products are shown in Additional data file 1 [file gb-2007-8-4-r52-S2.xls]

## Sheet: PCR from Fig 2A
Oligo Name	Sequence	Aligns
OMM172	GTTGCCAATATCGTCCTTGATAGATTTAAATTTAA	TLO Chr1 Middle
OMM173	AGTGTAAACACCTCCCTGAACCTAAATTACAAC	TLO Chr1 Middle
OMM174	CTGACAAAATTGTAGAGGCAACAATTTCTCTAAT	TLO Chr1 Middle
OMM175	CTAACTTCTTAGTGTCACACATTTTAACTCCATTCTG	TLO Chr1 Middle
OMM176	CATTAATGTCAGGTCGAGTCAAATAGTATTTCC	TLO Chr1 Middle
OMM183	GAATAATTTTATCACACCTTTATTTCCCCCC	promoter of TLO
OMM184	CTTCGGAGGTCGTGTCTCCGTC	promoter of TLO
OMM185	CTTAAGTTCCTAGGAAATTCTTCGAAACTATAATTAAAGAC	promoter of TLO
OMM186	TGTATTGTGACTTGTCGATAACCGATAATGAT	TLO-1R
OMM187	CAATGGTTGATGAATTTTCCAAAATGAAT	TLO-1L
OMM188	GATTGATTTTATCTGTGATGGTGTTGATGG	TLO-2R
OMM189	AATCAACAATCAATCAACAATCAGTCAGATATTTAAT	TLO-2L
OMM190	CCATTGCTCAATGAACGTATTTACTAAGTTGA	TLO-3R
OMM191	ACTTATGTGGTGTTGAATCATGTGAGACATATTTA	TLO-3L
OMM192	CACAGTCAATGGTTTGTACAGAGTAGGTTTTTA	TLO-4R
OMM193	AGGTTTTGTTGATCTATTTGATGTTGTGATTTTAG	TLO-4L
OMM194	TTTCTCCGGTAACTACAGAGACCAATTTATAGTAATG	TLO-5R
OMM195	TACGTATAATAAATTCTAAAGAGTTGACTCGCTCAGTCT	TLO-5L
OMM196	AGAGTGTGACGATGAGGATGATAGCTG	TLO-6R
OMM197	GTATATAGAAAGCCTATAGAAGTAGTCGACGACAAGG	TLO-6L
OMM198	ATTCAATTCAGTGTTTTTATATGGAGTGCAGAA	TLO-7R
OMM199	AGTTCTGGCTAGCTTATATTTTGCATCTCTATATCG	TLO-7L
OMM200	AGATGATCAAACTCCTGAACCAGAGTGTG	TLO-RR
OMM201	GGTTTTCTTTACCTCGACGATAACGTCTCT	TLO-RL

## Sheet: rtPCR from Fig 2C
Oligo Name	Sequence	Aligns
TLO-5'	CCAGAAAACCTCCAAACAAGA	5' end of all TLO ORF
TLO8.3a	TCTGCCTTCTGTTTGTTTTACA	3' end of unspliced TLO8
TLO8.3b	AAAGTAGTTGGCCCGTTAAGC	3' end of spliced TLO8

## Sheet: PCR from Supp Fig 1
alignID	prodSize	-	LprimLen	Tm	Lprimer	-	RprimLen	Tm	Rprimer
1	180	-	22	59.79	TATAGTACTGGTCTGCTGGGCA	-	22	60.23	AATGACATTGAGAGTCCCAACC
3	672	-	22	60.64	CGTAACTTGTGTCGTGGTTGAG	-	22	59.64	TGGTTAGAATTGTCGAGTGCAT
4	1249	-	24	59.72	GGAAGGAAGGTATGATAGAATGGA	-	22	60.59	AGACACAGAGGCACCGTAAAAC
5	2256	-	22	59.28	AGAGGTGACACTACTGCCATTG	-	22	59.71	AGTCATATCATCCACATGCACC
7	1090	-	22	59.72	GCTCATGATGCTCATTCAAAAC	-	22	59.65	TTCGTTCAACTGTCAACGATTT
13	890	-	22	59.94	TTGATCAATTCGATTGGTCTTG	-	24	58.82	TTGTGGTGTTTAATCGGTATTTTT
17	800	-	23	59.25	GACAGCTTTTTAAACCAGTTTGG	-	22	60.17	AAAAAGCTCAATGCTGGTGTTT
19	888	-	23	57.24	AGGCATTTCAAGAACAGTAAAAA	-	22	60.02	AATTGATGAGGTGAATGATCCC
20	402	-	22	59.63	TCCTGCTGGTGGTAGTAAATCA	-	22	58.85	CCTATTAATGGAGACCCTGGAC
21	277	-	22	60.37	TCATTCCATCGACCAGTGTTTA	-	22	60.11	ACTTTCCAATACCCTTGGTCCT
22	475	-	22	60.4	TGCCGTATACGCTTCTCTCTTT	-	22	59.99	TGGATATTGTGACTTCTGTCGG
24	1815	-	22	57.98	GCAACAACAAAGATGCTAATCA	-	22	59.21	TAAAATCTCAACCCCAATTTCC
26	558	-	21	60.53	CGCAAGAGAATACGTTCGAGA	-	22	60.02	TATTTTTCAATGCAAATTCCCC
30	2846	-	22	60.88	AAGACTAGTGGGCAATCCATCA	-	22	60.11	TTCCAATTCACTTGCATTCTTG
31	520	-	22	59.21	TTCTCTGGTGATGTAGTCAGGG	-	22	59.63	CAATTGGTGCTATCAGAGTTGG
33	522	-	22	60	ATGTACTTTGGGTACCTCCCCT	-	22	60.04	CCATATCTCCATTGACCGAAAT
37	546	-	24	60.38	TGAGGAATAATAATTGGAATTGGC	-	22	60.27	TAGCAAATCGACAAACATGAGC
39	184	-	22	59.56	TTTTTCTTTTCGATGTGATGGA	-	23	59.54	GAGACAGACAGACAGACAGACCA
40	552	-	22	59.74	TCAAATTGGTATTGGTTGTTGC	-	22	59.87	TGGATAAAAATTGCAACTGGTG
41	2108	-	22	60.42	CTCATGTCGTTTGGTAATGACG	-	20	59.13	GTGTTGGTTGTGGTGTGGAT
42	2476	-	22	60.31	GGTTGACAAGCTGCTTCATACA	-	23	57.36	TCCCAATGAATTTAAACAAAAAG
43	2515	-	22	59.82	CTTTCAGCAAGTTCACCAACAC	-	22	60.58	CACAAGTTCAATTCGTTTGTGC
44	398	-	22	59.81	TTCCTCTCTCATATCCTCAGGC	-	22	59.21	CGATATGACCATTTAATCCACG
45	2458	-	21	59.9	GGGGAGGAGAAGGAAGAAAAT	-	23	60.02	AACAAATATACGACACATTGGGC
46	520	-	22	59.02	CAGAATTTGATGATTTCCCTGA	-	23	59.13	TTTTGCAATATCATTTCTGCATC
47	1769	-	22	60.07	TTCAACAACAACTGGTGGTAGC	-	22	59.7	ATGGAGAATCCTGGACAACAAT
48	4149	-	22	59.33	AGGAGCTGATCGATGAGAAAAT	-	23	60.42	CCGATTTATTTGAATGGATGTTG
53	1435	-	22	60.68	CCCCCTTGATCTTCTATCTGGT	-	22	60.17	TGTTGACGATTTAGCACCTTTG
55	299	-	22	57.57	CTTTGAAAGCACAGAATTGATG	-	22	59.57	TCCTCCAATCAGTTAATCGTCA
56	2180	-	21	59.84	TGTTTAGATGAAGTGTGGGGG	-	22	60.45	CCGAAATTGCTAAAGTGGAAAA
57	760	-	22	60.01	GCTGCTAAAACAATTTTCCCAC	-	24	57.87	CCACCACCACTAATAGTTCTTCTT
58	636	-	22	57.8	TATTTGGAAACAAGAAAGGGAA	-	22	60	GAAATGGAATTGGAAATGGAAA
60	261	-	23	59.48	TTTTCATTGGTGAAATTGACAGA	-	22	59.95	ACAAATGGGACGATTATGAACC
61	287	-	24	59.09	GCATATAATTTATGATCGAGACGC	-	22	59.57	CTGATGTTTGGAGATTCATTCG
65	6197	-	24	58.03	TGCTATGACTAGTTCCAAAATTCA	-	22	59.24	CATTCGACTCCAGAGTAAACCA
68	441	-	22	59.95	GTTGATTTGGGACGGATACAAT	-	22	59.76	TCCCTGGACGTCTTTTCTTTAG
73	570	-	22	59.52	TCGAATTTAACGCTTCTCCTCT	-	22	59.46	GAGGAAGGCAAATGGAAAATAA
74	610	-	24	60.41	TGGTTTAAATTTGAAGTGCTGTTG	-	22	59.91	TTAACATATTCATCCCTTGGGG
75	3336	-	22	60.51	GTTTCGTTATCGAGGCTGACAT	-	22	59.84	CCCGAAACTTAAGATCATTTGG
81	3360	-	22	59.96	AGGAGGAGGAGAAGAAGGAGAA	-	23	58.94	GAAGAACTTCTCCTTGCCAATAA
82	430	-	22	58.7	ACGCATTGGAACGTAAAGATAA	-	22	58.04	TGTTTGAATTTATTCCCCAAAG
83	498	-	23	59.79	TTGGAGGAGGAAAATATTGATGA	-	22	57.66	TGAATGGAAGCAAATATGAATG
85	4098	-	22	59.05	CTGCTACAACCCTACACCATGT	-	22	59.97	ATATCAGTGCCTCCTCCAAAAA
87	744	-	23	58.2	AACTGAAATAACAAAGCAAAGCA	-	22	59.7	TCCATTTTGGTTTCAATTCCTT
88	526	-	24	57.71	TTTCATCACCTTGAATAGATACCA	-	24	59.66	CCGGTTTATCTTGATTTGAATTTT
89	439	-	22	59.65	AAACCAACAGCACTTCAATCAA	-	22	57.42	GGATTTGATCATATTCACACGA
90	1975	-	22	59.94	GTTTGTTCACGTGGAGTAACCA	-	22	58.99	TATAATGTTAACCGATTCCCCC
91	406	-	21	61	AACCAGTACCATGGGTATCGC	-	22	58.97	ATGTCACAGGAAGAAACACACC
92	548	-	22	60.15	GGGAATCCGTGAATAAGAATGA	-	22	60.02	TCAAGACCTCGCTTAGAAGACC
94	4666	-	22	60.03	AAGCGATTTAGTGGTGCATTTT	-	22	59.4	GCTGTGGGTAATCTAACCGAAT
95	403	-	22	60.04	ATGTGAGTCCACCGAAAGAACT	-	23	58.03	CAATACCAAGTTTGGTTGTTGTT
97	9546	-	22	60.37	AGCTGTGGCAAATTTACAATCC	-	22	60.19	GTGATTGTTGGTGGTAACAACG
98	6282	-	22	59.76	TACACCGAAAATGAAAAGCAGA	-	22	60	CTTGACACCAGGAATTGCATAA
99	550	-	24	57.32	AATTGAACATCGGAAAAGATTATT	-	22	58.09	GTTGTTGTGGTTGTTGTTTCAG
100	628	-	23	60.12	GAAAGTCTGAATTTGAATCGACG	-	22	59.42	TTTCAATTTCCCCTCTCATTTC
101	903	-	22	61.13	TCTAAAGATACCACACCCACCG	-	22	59.98	TCCTTGTTCAGGAGAAATTGGT
105	526	-	23	59.67	TTGTTTTGGACAAGAAAGAAAGG	-	22	60.13	CCAAGTCAGCTGATATCCAACA
106	405	-	22	59.79	ATTTGATATTGGTTTGATGGGG	-	22	59.52	AAATTGTTGTTGTTCTCGGTCA
114	310	-	22	59.63	GTATTGTCTGGGTTGTTAGGGG	-	22	61.08	TTTACCCAAGATTTGTTCACGG
115	779	-	22	57.24	CCCTGATAAATCAAGGTTGTCT	-	22	60.04	TTACTTGGTTTCGTTGCCTTTT
117	477	-	22	59.97	CAATGTTCCATCACCAGAAAGA	-	22	59.47	AATAGTTTGCTTGAACGCACTG
118	663	-	22	59.31	CCTCATGGGATTTTCTCATTTT	-	22	59.95	ATCAAATCTTCGGAGGAAACAA
120	595	-	24	57.76	TTTATCACAAGAAATCAATTCCAA	-	24	58.81	TCTTCAACAGTATTCAACACAGGA
121	3003	-	23	59.2	AATTGGATGATTCAACAACATCA	-	23	59.34	GCAAAGTATTCTCGTACTCTGGG
122	1771	-	22	59.97	CTTTCCTTCCAATAGCACCATC	-	22	59.88	AACGTTTTCCATTTGAGTCGAT
125	490	-	22	60.01	CAAACCCAACAACCCAATAGTT	-	22	60.02	GTGTCAATGACGAAGAAAACCA
127	774	-	24	57.71	TTTCAAAACATTGGAATTTCATAA	-	24	58.96	TTGCTACTAATGATGCTGATTTGA
128	1539	-	23	60.23	GCAACAATTGACTAAAAATCCCA	-	23	59.97	TTCTTTCAAATTTGGGTTGAAGA
129	2350	-	22	58.33	TTGATTTTCTATTACCAAGCCG	-	22	59.71	AAAAATGGAAACCGAAATTGAA
153	709	-	23	60.16	TTCATCGTGAATCAAGTGTTCTG	-	22	60.13	TTGACTCCTCTTCTGAAGGCTC
160	530	-	22	60.73	TTTGGGTTTCAATTCACTTCGT	-	22	58.23	CTTGAATTGGACAGAACCAACT
161	1024	-	22	60.2	AGTCTCAGCACTATCGGTGGTT	-	22	59.44	AACCAGCACTGCCTCTTCTTAT
162	470	-	22	58.67	CATGGGAAATTTTATTCCATCA	-	22	60.38	ATTTTTATCATTCCCATTGCCA
163	3870	-	22	60.3	GCTTTCTCCCCATAAAGAAACC	-	21	60.16	CTTCACCTGGTGCTTGAACAT
165	2147	-	22	60.22	ACATTGTTCATATGAGGAGGGC	-	22	60.22	CCAAAGAAATGGTTGACTGGAT
166	3223	-	22	59.36	ATTGTGCATTTTCAGGTCACAT	-	22	60	ACCCATGATGTTTCTCTTTGCT
170	521	-	22	60.22	GGCATTCAAATTGTTTTCACCT	-	22	60	AGATGAATGTTTGCCCTCTGTT
173	4712	-	22	61.03	CCATTTTCATTTTCATTTGCGT	-	22	58.95	AAATTGCCATCAGAAATCATTG
174	639	-	21	60.07	TTGGCAATGTTACCATCCAAT	-	22	60.32	GTGGTCGTGGTAAAGGTCACTT
177	1878	-	22	59.65	AACACTTGGATTTGTTTGAGCA	-	22	60.02	ATCCTAACCGCGACAAAACTAA
178	2992	-	24	59.58	TGGAAATAACAATGGTGCTAGAAG	-	24	57.24	CGTTTTTATGGGTTACAAATATGA
180	1548	-	21	60.05	GCCAGACTCGATCATTCCATA	-	22	59.15	ACTGGTTTTGAATCTTGTGACG
183	2230	-	22	60.02	CCGCGTGTTTGATAAACTGATA	-	22	59.98	TTCAACAAGGAACCAGGAATCT
192	620	-	22	59.55	TGATCCTTGAGGTCCACTGATA	-	24	59.39	TGAACCAAGATATGCATCATTACA
193	649	-	22	58.29	TGAGGTTGCATGACATTTCTAA	-	22	60	CTGCATCTGGATCAATTGTTGT
